# Supplementary material for: Sequential Defense Strategies: From Ant Recruitment to Leaf Toughness
Source: Plants (Basel). 2024 Dec 27;14(1):49. doi: 10.3390/plants14010049 (PMC11722744; doi:10.3390/plants14010049)
Supplement: Supplementary file 1 [file plants-14-00049-s001.zip]

Archive with 1 entries (1 files):
- plants-3317498-supplementary.pdf
